# Supplementary material for: Platelet Metabolites as Candidate Biomarkers in Sepsis Diagnosis and Management Using the Proposed Explainable Artificial Intelligence Approach
Source: J Clin Med. 2024 Aug 23;13(17):5002. doi: 10.3390/jcm13175002 (PMC11395774; doi:10.3390/jcm13175002)
Supplement: Supplementary file 1 [file jcm-13-05002-s001.zip]

Archive with 1 entries (1 files):
- jcm-3163623-supplementary.pdf
